# Supplementary material for: Effects of Irrigation Rate on Soil Bacterial Diversity and Lint Yield in a Jujube/Cotton Intercropping System
Source: Microorganisms. 2026 Jun 27;14(7):1413. doi: 10.3390/microorganisms14071413 (PMC13413598; doi:10.3390/microorganisms14071413)
Supplement: Supplementary file 1 [file microorganisms-14-01413-s001.zip › Table S1.xls]

## Sheet: Sheet1
Table S1. Soil water content and percentage of field capacity at different cotton growth stages under different irrigation treatments.
Year	Stage	Treatment	W1	W2	W3	W4
2017	Budding stage	Soil water content (%)	14.49 ± 2.9	25.52 ± 4.8	24.31 ± 4.1	35.24 ± 4.4
		Percentage of Field Capacity (% FC)	53.52 ± 14.3	68.33 ± 8.5	77.33 ± 9.5	105.64 ± 11
	Flowering stage	Soil water content (%)	21.45 ± 4.1	28.82 ± 1.3	29.04 ± 5.1	36.03 ± 5.1
		Percentage of Field Capacity (% FC)	46.39 ± 7.2	66.29 ± 4.2	75.86 ± 8.2	99 ± 12.3
	Bolling stage	Soil water content (%)	18.95 ± 3.5	24.49 ± 6.7	26.86 ± 5.4	33.14 ± 3.7
		Percentage of Field Capacity (% FC)	58.7 ± 5.0	64.48 ± 12	80.73 ± 4.8	100.46 ± 16.3
2018	Budding stage	Soil water content (%)	20.19 ± 4.3	27.66 ± 3.3	37.4 ± 4.7	49.12 ± 3.1
		Percentage of Field Capacity (% FC)	44.32 ± 9.5	65.91 ± 4	83.3 ± 9.7	108.77 ± 1.4
	Flowering stage	Soil water content (%)	12.84 ± 4.9	18.85 ± 2.9	20.59 ± 2	22.55 ± 2.3
		Percentage of Field Capacity (% FC)	52.56 ± 10	71.59 ± 4.6	79.28 ± 8.1	99.06 ± 6
	Bolling stage	Soil water content (%)	18.51 ± 1.8	27.81 ± 4.9	28.35 ± 2.5	36.41 ± 6.5
		Percentage of Field Capacity (% FC)	49.6 ± 7.5	65.61 ± 4.7	73.71 ± 7.4	102.16 ± 8.4
Note: All soil water content measurements were taken at 0–20 cm depth, which represents the main root zone of cotton during the growing season; Data are presented as means of three replicates ± SD, n = 3
