# Supplementary material for: Effects of Irrigation Rate on Soil Bacterial Diversity and Lint Yield in a Jujube/Cotton Intercropping System
Source: Microorganisms. 2026 Jun 27;14(7):1413. doi: 10.3390/microorganisms14071413 (PMC13413598; doi:10.3390/microorganisms14071413)
Supplement: Supplementary file 1 [file microorganisms-14-01413-s001.zip › Table S2.xls]

## Sheet: Sheet1
Table S2. Changes in soil enzyme activity of stage
Stage	Enzyme	W1	W2	W3	W4
Seedling stage	ALPT (μmol·d⁻¹·g⁻¹)	385.59 ±66ab	461.67 ±94.7a	293.03 ±71.3b	407.51 ±108.5ab
	PPO (μmol·d⁻¹·g⁻¹)	113.35 ±9.5b	124.4 ±27a	118.85 ±17ab	100.8 ±5c
	CAT(μmol·d⁻¹·g⁻¹)	39.12 ±15.8abc	49.29 ±31.7a	40.29 ±21.5ab	34.36 ±21.3bc
	AKP(μmol·d⁻¹·g⁻¹)	11.14 ±8.3b	13.74 ±8.3ab	15.87 ±5.5a	13.11 ±6.8ab
	UE(μmol·d⁻¹·g⁻¹)	18.72 ±7.8ab	18.33 ±8.4ab	14.54 ±7.9c	20.19 ±6.2a
	SC (μmol·d⁻¹·g⁻¹)	251.53 ±197.4ab	236.86 ±180.7abc	211.56 ±150.7c	264.66 ±198.5a
Budding stage	ALPT (μmol·d⁻¹·g⁻¹)	399.43 ±102.1ab	309.09 ±140.4b	353.46 ±102.1b	262.6 ±73.4b
	PPO (μmol·d⁻¹·g⁻¹)	200.85 ±67a	179.6 ±38.5a	211.95 ±104.5a	245.35 ±98a
	CAT(μmol·d⁻¹·g⁻¹)	41.24 ±11.9a	39.2 ±13.2ab	38.26 ±9.1ab	37.75 ±13.5ab
	AKP(μmol·d⁻¹·g⁻¹)	13 ±3.4ab	13.56 ±2.3a	8.78 ±3.7ab	7.64 ±3.4b
	UE(μmol·d⁻¹·g⁻¹)	18.68 ±7.4a	16.86 ±6.4ab	13.51 ±7.8b	13.34 ±2.3b
	SC (μmol·d⁻¹·g⁻¹)	252.98 ±81.7c	311.58 ±31.1ab	274.61 ±65.1bc	272 ±101.2c
Flowering stage	ALPT (μmol·d⁻¹·g⁻¹)	452.73 ±211.7bc	462.41 ±372.4bc	534.87 ±328.8b	364.85 ±356.4c
	PPO (μmol·d⁻¹·g⁻¹)	216 ±118a	177.9 ±72b	194.2 ±87.5ab	192.15 ±91ab
	CAT(μmol·d⁻¹·g⁻¹)	40.42 ±21.1ab	48.11 ±21a	47.02 ±24.8a	43.94 ±19.9a
	AKP(μmol·d⁻¹·g⁻¹)	13.61 ±2.4a	6.55 ±3.6b	9.56 ±3.2ab	9.19 ±1.6b
	UE(μmol·d⁻¹·g⁻¹)	20.39 ±11.6b	21.64 ±11.5a	17.05 ±10.7d	17.56 ±10.5cd
	SC (μmol·d⁻¹·g⁻¹)	452.7 ±181.8a	135.55 ±53.9b	285.45 ±66.7ab	296.79 ±139.6ab
Bolling stage	ALPT (μmol·d⁻¹·g⁻¹)	397.08 ±293.7ab	398.26 ±325.6ab	306.75 ±85.1b	626.38 ±338.4a
	PPO (μmol·d⁻¹·g⁻¹)	165.05 ±84.5a	149.7 ±63.5ab	177.8 ±101a	132.85 ±67b
	CAT(μmol·d⁻¹·g⁻¹)	51.75 ±21.6ab	54.76 ±15.8a	56.04 ±28.4a	47.24 ±15.3ab
	AKP(μmol·d⁻¹·g⁻¹)	7.62 ±2.7ab	9.16 ±2.7a	4.25 ±1.9b	4.43 ±2.3b
	UE(μmol·d⁻¹·g⁻¹)	24.15 ±13.7ab	26.12 ±16.7a	20.89 ±14.8b	23.18 ±14.4ab
	SC (μmol·d⁻¹·g⁻¹)	243.69 ±63.9ab	241.14 ±128.4ab	205.78 ±34.5b	277.28 ±87.3a
Note: Activity of six enzymes in cotton rhizospheresoil. ALPT: alcalaseprotease, AKP: alkalinephosphatase, UE:urease, PPO: Polyphenol oxidase, SC:sucrase, CAT:catalase; Data are presented as means of two years (2017, 2018) replicates±SD,n=6. Means with different letters have significant differences in same stage(p<0.05; Duncan’s test)
