# Supplementary material for: Effects of Irrigation Rate on Soil Bacterial Diversity and Lint Yield in a Jujube/Cotton Intercropping System
Source: Microorganisms. 2026 Jun 27;14(7):1413. doi: 10.3390/microorganisms14071413 (PMC13413598; doi:10.3390/microorganisms14071413)
Supplement: Supplementary file 1 [file microorganisms-14-01413-s001.zip › Table S3.xls]

## Sheet: Sheet1
Table S3. Effects of irrigation rate on SC activity (μmol·d⁻¹·g⁻¹)separated by year
	2017	2018
W1	148.61 ± 6.7a	331.77 ± 23a
W2	134.75 ± 8a	235.31 ± 15b
W3	145.99 ± 4a	244.96 ± 22.7b
W4	138.89 ± 8.5a	305.4 ± 36.4a
