# Supplementary material for: Effects of Irrigation Rate on Soil Bacterial Diversity and Lint Yield in a Jujube/Cotton Intercropping System
Source: Microorganisms. 2026 Jun 27;14(7):1413. doi: 10.3390/microorganisms14071413 (PMC13413598; doi:10.3390/microorganisms14071413)
Supplement: Supplementary file 1 [file microorganisms-14-01413-s001.zip › Table S4.xls]

## Sheet: Sheet1
Table S4. Overview of sequencing data
Sample Name		Raw Reads	Clean Reads	Base(nt)	Avglen(nt)	Q20	GC%	Effective%
W1.1	rep_1	84173	80109	32952881	411	81.37	56.56	95.17
W1.1	rep_2	83479	80072	32928039	411	81.18	56.4	95.92
W1.1	rep_3	86798	80084	32970425	411	80.96	56.49	92.26
W2.1	rep_1	82837	80109	32935576	411	81.63	56.17	96.71
W2.1	rep_2	86722	80102	32915002	410	82.03	55.56	92.37
W2.1	rep_3	83694	80036	32834089	410	81.2	56.37	95.63
W3.1	rep_1	87846	80124	32964559	411	81.89	55.89	91.21
W3.1	rep_2	88915	80127	32935421	411	81.89	55.88	90.12
W3.1	rep_3	86211	78424	32347845	412	81.39	56.03	90.97
W4.1	rep_1	88736	80081	33017738	412	82.28	55.78	90.25
W4.1	rep_2	84767	80118	33053206	412	81.65	55.81	94.52
W4.1	rep_3	84581	80104	32999425	411	81.25	55.92	94.71
W1.2	rep_1	83424	80075	33001417	412	81.96	55.3	95.99
W1.2	rep_2	87361	80383	33143883	412	82.18	56.3	92.01
W1.2	rep_3	86810	80139	32915695	410	81.9	56.07	92.32
W2.2	rep_1	87624	80048	32908652	411	81.67	55.83	91.35
W2.2	rep_2	88526	80108	32939941	411	82	55.15	90.49
W2.2	rep_3	86805	80049	32890282	410	81.34	56.32	92.22
W3.2	rep_1	83681	80139	32976980	411	81.21	55.65	95.77
W3.2	rep_2	85080	80161	33068751	412	81.67	55.63	94.22
W3.2	rep_3	84660	80108	32997348	411	81.74	55.91	94.62
W4.2	rep_1	87520	80168	33027257	411	82.26	55.98	91.6
W4.2	rep_2	78893	74156	30552563	412	81.52	55.88	94
W4.2	rep_3	76376	73482	30187395	410	80.42	55.98	96.21
W1.3	rep_1	83092	80072	33003564	412	80.83	55.82	96.37
W1.3	rep_2	87439	80166	33061529	412	81.57	55.63	91.68
W1.3	rep_3	88198	80037	33040323	412	81.77	55.87	90.75
W2.3	rep_1	81832	80089	33087855	413	81.39	54.78	97.87
W2.3	rep_2	84493	80095	33071108	412	82.75	54.82	94.79
W2.3	rep_3	86261	80144	33297993	415	81.77	54.22	92.91
W3.3	rep_1	65048	61640	25046887	406	77.05	54.65	94.76
W3.3	rep_2	67731	63671	25977489	407	78.59	53.71	94.01
W3.3	rep_3	65204	60657	24607022	405	76.16	54.62	93.03
W4.3	rep_1	80480	76086	30789296	404	75.93	55.49	94.54
W4.3	rep_2	88254	84398	34239546	405	75.96	55.46	95.63
W4.3	rep_3	88569	80115	32665364	407	78.37	55.25	90.45
W1.4	rep_1	74443	69712	28161132	403	75.55	55.83	93.64
W1.4	rep_2	86081	80088	32386620	404	76.2	55.97	93.04
W1.4	rep_3	77764	70994	28712647	404	77.75	52.16	91.29
W2.4	rep_1	85379	80195	32460036	404	76.01	55.9	93.93
W2.4	rep_2	87394	80202	32502960	405	76.27	55.69	91.77
W2.4	rep_3	87390	80023	32506063	406	77.96	55.77	91.57
W3.4	rep_1	77746	76090	30752420	404	76.58	56.15	97.87
W3.4	rep_2	86511	80129	32482767	405	76.25	55.56	92.62
W3.4	rep_3	88748	80123	32561386	406	75.82	55.09	90.28
W4.4	rep_1	83840	80191	32543946	405	76.91	56.06	95.65
W4.4	rep_2	87331	80130	32426800	404	77.32	55.64	91.75
W4.4	rep_3	86269	78642	31899468	405	75.66	56.23	91.16
Note: The number behind the moisture indicates the growth period: 1 (Seedling stage), 2 (Budding stage), 3 (Flowering stage), 4 (Bolling stage). Raw reads refer to sequences obtained after filtering out low-quality and short-length reads. Clean reads are the sequences remaining after chimera removal, which are ultimately used for subsequent analyses. Effective (%) represents the percentage of cle…
