# Supplementary material for: Effects of Irrigation Rate on Soil Bacterial Diversity and Lint Yield in a Jujube/Cotton Intercropping System
Source: Microorganisms. 2026 Jun 27;14(7):1413. doi: 10.3390/microorganisms14071413 (PMC13413598; doi:10.3390/microorganisms14071413)
Supplement: Supplementary file 1 [file microorganisms-14-01413-s001.zip › Table S5.xls]

## Sheet: Sheet1
Table S5. PERMANOVA results comparing microbial community composition among treatments based on Bray-Curtis distances
	Df	SumOfSqs	R2	F	P-value
Treatment	15	3.34382	0.574827	2.88424	0.001
